# Supplementary material for: Association between visceral adiposity index and sleep disorders among the U.S. adults: a cross-sectional study
Source: Front Neurol. 2025 May 9;16:1540182. doi: 10.3389/fneur.2025.1540182 (PMC12098031; doi:10.3389/fneur.2025.1540182)
Supplement: Supplementary file 1 [file Table_1.xlsx]

## Sheet: Sheet 1
SEQN
